# Supplementary material for: Emergence of Colistin and Carbapenem Resistance in Extended-Spectrum β-Lactamase Producing Klebsiella pneumoniae Isolated from Chickens and Humans in Egypt
Source: Biology (Basel). 2021 Apr 26;10(5):373. doi: 10.3390/biology10050373 (PMC8146310; doi:10.3390/biology10050373)
Supplement: Supplementary file 1 [file biology-10-00373-s001.zip]

Archive with 1 entries (1 files):
- biology-1188930-supplementary.pdf
